# Supplementary material for: Phenotypic and Genomic Characterization of ST133 Siderophore-Encoding Extensively Drug-Resistant Enterobacter hormaechei
Source: Antimicrob Agents Chemother. 2023 Mar 15;67(4):e01737-22. doi: 10.1128/aac.01737-22 (PMC10112160; doi:10.1128/aac.01737-22)
Supplement: Supplemental file 1 — Supplemental material. Download aac.01737-22-s0001.xlsx, XLSX file, 0.2 MB [file aac.01737-22-s0001.xlsx]

## Sheet: pairwise-SNP
	GCA_016428215.ref	GCA_900077865	GCA_019449255	GCA_903936215	GCA_023711725	GCA_023735915	GCA_015684535	GCA_023735475	GCA_900075835	GCA_023712065	GCA_001037665	GCA_016939555	GCA_023735695	GCA_023711805	GCA_021594985	GCA_023735875	GCA_023711965	GCA_019537315	GCA_023711445	GCA_023711505	GCA_003254805	GCA_023711485	GCA_015684505	GCA_023711885	GCA_023711145	GCA_903936205	GCA_023711825	GCA_023711305	GCA_900075275	GCA_023711165	GCA_023735815	GCA_009362375	GCA_023735515	GCA_023735955	GCA_016428485	GCA_905232475	GCA_020682345	GCA_015684755	GCA_900075865	GCA_021595625	GCF_019537235	GCA_022490295	GCA_023735495	GCA_020682405	GCA_900558115	GCA_023749035	GCA_023683105	GCA_023735895	GCA_021597725
GCA_016428215.ref	0	202	209	204	136	134	185	175	176	149	150	227	137	131	213	131	145	221	137	177	214	136	176	134	175	204	157	145	213	201	135	194	140	145	158	197	140	178	169	213	217	205	177	138	112	229	183	137	230
GCA_900077865	202	0	217	212	192	190	157	147	148	205	210	235	193	187	179	187	201	227	193	233	222	192	148	190	147	212	213	201	219	173	191	166	196	201	218	163	196	150	135	179	223	177	149	194	172	237	155	193	196
GCA_019449255	209	217	0	103	199	197	200	190	191	212	217	126	200	194	228	194	208	16	200	240	113	199	191	197	190	103	220	208	192	216	198	209	203	208	225	212	203	193	184	228	12	220	192	201	179	128	198	200	245
GCA_903936215	204	212	103	0	194	192	195	185	186	207	212	117	195	189	223	189	203	115	195	235	104	194	186	192	185	0	215	203	187	211	193	204	198	203	220	207	198	188	179	223	111	215	187	196	174	119	193	195	240
GCA_023711725	136	192	199	194	0	10	175	165	166	27	144	217	13	9	203	9	23	211	13	55	204	12	166	10	165	194	35	23	203	191	13	184	18	23	152	187	18	168	159	203	207	195	167	16	106	219	173	15	220
GCA_023735915	134	190	197	192	10	0	173	163	164	25	142	215	5	7	201	7	21	209	5	53	202	4	164	0	163	192	33	21	201	189	11	182	16	21	150	185	16	166	157	201	205	193	165	14	104	217	171	13	218
GCA_015684535	185	157	200	195	175	173	0	116	129	188	193	218	176	170	168	170	184	212	176	216	205	175	9	173	116	195	196	184	204	142	174	117	179	184	201	152	179	23	124	168	208	126	118	177	155	220	28	176	185
GCA_023735475	175	147	190	185	165	163	116	0	119	178	183	208	166	160	158	160	174	202	166	206	195	165	107	163	0	185	186	174	194	26	164	125	169	174	191	142	169	109	114	158	198	136	8	167	145	210	114	166	175
GCA_900075835	176	148	191	186	166	164	129	119	0	179	184	209	167	161	159	161	175	203	167	207	196	166	120	164	119	186	187	175	195	145	165	138	170	175	192	143	170	122	115	159	199	149	121	168	146	211	127	167	176
GCA_023712065	149	205	212	207	27	25	188	178	179	0	157	230	28	22	216	22	34	224	28	60	217	27	179	25	178	207	40	34	216	196	26	197	29	34	165	200	29	181	172	216	220	208	180	29	119	232	186	26	233
GCA_001037665	150	210	217	212	144	142	193	183	184	157	0	235	145	139	221	139	153	229	145	185	222	144	184	142	183	212	165	153	221	209	143	202	148	153	166	205	148	186	177	221	225	213	185	146	96	237	191	145	238
GCA_016939555	227	235	126	117	217	215	218	208	209	230	235	0	218	212	246	212	226	138	218	258	127	217	209	215	208	117	238	226	210	234	216	227	221	226	243	230	221	211	202	246	134	238	210	219	197	142	216	218	263
GCA_023735695	137	193	200	195	13	5	176	166	167	28	145	218	0	10	204	10	24	212	0	56	205	1	167	5	166	195	36	24	204	192	14	185	19	24	153	188	19	169	160	204	208	196	168	17	107	220	174	16	221
GCA_023711805	131	187	194	189	9	7	170	160	161	22	139	212	10	0	198	0	18	206	10	48	199	9	161	7	160	189	30	18	198	186	6	179	13	18	147	182	13	163	154	198	202	190	162	9	101	214	168	10	215
GCA_021594985	213	179	228	223	203	201	168	158	159	216	221	246	204	198	0	198	212	240	204	244	233	203	159	201	158	223	224	212	232	184	202	177	207	212	229	174	207	161	140	4	236	188	160	205	183	248	166	204	21
GCA_023735875	131	187	194	189	9	7	170	160	161	22	139	212	10	0	198	0	18	206	10	48	199	9	161	7	160	189	30	18	198	186	6	179	13	18	147	182	13	163	154	198	202	190	162	9	101	214	168	10	215
GCA_023711965	145	201	208	203	23	21	184	174	175	34	153	226	24	18	212	18	0	220	24	64	213	23	175	21	174	203	40	28	212	200	22	193	23	0	161	196	23	177	168	212	216	204	176	25	115	228	182	20	229
GCA_019537315	221	227	16	115	211	209	212	202	203	224	229	138	212	206	240	206	220	0	212	252	125	211	203	209	202	115	232	220	202	228	210	221	215	220	237	224	215	205	196	240	12	232	204	213	191	140	210	212	257
GCA_023711445	137	193	200	195	13	5	176	166	167	28	145	218	0	10	204	10	24	212	0	56	205	1	167	5	166	195	36	24	204	192	14	185	19	24	153	188	19	169	160	204	208	196	168	17	107	220	174	16	221
GCA_023711505	177	233	240	235	55	53	216	206	207	60	185	258	56	48	244	48	64	252	56	0	245	55	207	53	206	235	66	64	244	218	52	225	59	64	193	228	59	209	200	244	248	236	208	39	147	260	214	56	261
GCA_003254805	214	222	113	104	204	202	205	195	196	217	222	127	205	199	233	199	213	125	205	245	0	204	196	202	195	104	225	213	197	221	203	214	208	213	230	217	208	198	189	233	121	225	197	206	184	127	203	205	250
GCA_023711485	136	192	199	194	12	4	175	165	166	27	144	217	1	9	203	9	23	211	1	55	204	0	166	4	165	194	35	23	203	191	13	184	18	23	152	187	18	168	159	203	207	195	167	16	106	219	173	15	220
GCA_015684505	176	148	191	186	166	164	9	107	120	179	184	209	167	161	159	161	175	203	167	207	196	166	0	164	107	186	187	175	195	133	165	108	170	175	192	143	170	14	115	159	199	117	109	168	146	211	19	167	176
GCA_023711885	134	190	197	192	10	0	173	163	164	25	142	215	5	7	201	7	21	209	5	53	202	4	164	0	163	192	33	21	201	189	11	182	16	21	150	185	16	166	157	201	205	193	165	14	104	217	171	13	218
GCA_023711145	175	147	190	185	165	163	116	0	119	178	183	208	166	160	158	160	174	202	166	206	195	165	107	163	0	185	186	174	194	26	164	125	169	174	191	142	169	109	114	158	198	136	8	167	145	210	114	166	175
GCA_903936205	204	212	103	0	194	192	195	185	186	207	212	117	195	189	223	189	203	115	195	235	104	194	186	192	185	0	215	203	187	211	193	204	198	203	220	207	198	188	179	223	111	215	187	196	174	119	193	195	240
GCA_023711825	157	213	220	215	35	33	196	186	187	40	165	238	36	30	224	30	40	232	36	66	225	35	187	33	186	215	0	36	224	208	34	205	31	40	173	208	31	189	180	224	228	216	188	37	127	240	194	20	241
GCA_023711305	145	201	208	203	23	21	184	174	175	34	153	226	24	18	212	18	28	220	24	64	213	23	175	21	174	203	36	0	212	200	22	193	5	28	161	196	5	177	168	212	216	204	176	25	115	228	182	16	229
GCA_900075275	213	219	192	187	203	201	204	194	195	216	221	210	204	198	232	198	212	202	204	244	197	203	195	201	194	187	224	212	0	220	202	213	207	212	229	216	207	197	188	232	198	224	196	205	183	212	202	204	249
GCA_023711165	201	173	216	211	191	189	142	26	145	196	209	234	192	186	184	186	200	228	192	218	221	191	133	189	26	211	208	200	220	0	190	151	195	200	217	168	195	135	140	184	224	162	34	193	171	236	140	192	201
GCA_023735815	135	191	198	193	13	11	174	164	165	26	143	216	14	6	202	6	22	210	14	52	203	13	165	11	164	193	34	22	202	190	0	183	17	22	151	186	17	167	158	202	206	194	166	13	103	218	172	14	219
GCA_009362375	194	166	209	204	184	182	117	125	138	197	202	227	185	179	177	179	193	221	185	225	214	184	108	182	125	204	205	193	213	151	183	0	188	193	210	161	188	110	133	177	217	137	127	186	164	229	115	185	194
GCA_023735515	140	196	203	198	18	16	179	169	170	29	148	221	19	13	207	13	23	215	19	59	208	18	170	16	169	198	31	5	207	195	17	188	0	23	156	191	0	172	163	207	211	199	171	20	110	223	177	11	224
GCA_023735955	145	201	208	203	23	21	184	174	175	34	153	226	24	18	212	18	0	220	24	64	213	23	175	21	174	203	40	28	212	200	22	193	23	0	161	196	23	177	168	212	216	204	176	25	115	228	182	20	229
GCA_016428485	158	218	225	220	152	150	201	191	192	165	166	243	153	147	229	147	161	237	153	193	230	152	192	150	191	220	173	161	229	217	151	210	156	161	0	213	156	194	185	229	233	221	193	154	128	245	199	153	246
GCA_905232475	197	163	212	207	187	185	152	142	143	200	205	230	188	182	174	182	196	224	188	228	217	187	143	185	142	207	208	196	216	168	186	161	191	196	213	0	191	145	130	174	220	172	144	189	167	232	150	188	191
GCA_020682345	140	196	203	198	18	16	179	169	170	29	148	221	19	13	207	13	23	215	19	59	208	18	170	16	169	198	31	5	207	195	17	188	0	23	156	191	0	172	163	207	211	199	171	20	110	223	177	11	224
GCA_015684755	178	150	193	188	168	166	23	109	122	181	186	211	169	163	161	163	177	205	169	209	198	168	14	166	109	188	189	177	197	135	167	110	172	177	194	145	172	0	117	161	201	119	111	170	148	213	21	169	178
GCA_900075865	169	135	184	179	159	157	124	114	115	172	177	202	160	154	140	154	168	196	160	200	189	159	115	157	114	179	180	168	188	140	158	133	163	168	185	130	163	117	0	140	192	144	116	161	139	204	122	160	157
GCA_021595625	213	179	228	223	203	201	168	158	159	216	221	246	204	198	4	198	212	240	204	244	233	203	159	201	158	223	224	212	232	184	202	177	207	212	229	174	207	161	140	0	236	188	160	205	183	248	166	204	21
GCF_019537235	217	223	12	111	207	205	208	198	199	220	225	134	208	202	236	202	216	12	208	248	121	207	199	205	198	111	228	216	198	224	206	217	211	216	233	220	211	201	192	236	0	228	200	209	187	136	206	208	253
GCA_022490295	205	177	220	215	195	193	126	136	149	208	213	238	196	190	188	190	204	232	196	236	225	195	117	193	136	215	216	204	224	162	194	137	199	204	221	172	199	119	144	188	228	0	138	197	175	240	124	196	205
GCA_023735495	177	149	192	187	167	165	118	8	121	180	185	210	168	162	160	162	176	204	168	208	197	167	109	165	8	187	188	176	196	34	166	127	171	176	193	144	171	111	116	160	200	138	0	169	147	212	116	168	177
GCA_020682405	138	194	201	196	16	14	177	167	168	29	146	219	17	9	205	9	25	213	17	39	206	16	168	14	167	196	37	25	205	193	13	186	20	25	154	189	20	170	161	205	209	197	169	0	108	221	175	17	222
GCA_900558115	112	172	179	174	106	104	155	145	146	119	96	197	107	101	183	101	115	191	107	147	184	106	146	104	145	174	127	115	183	171	103	164	110	115	128	167	110	148	139	183	187	175	147	108	0	199	153	107	200
GCA_023749035	229	237	128	119	219	217	220	210	211	232	237	142	220	214	248	214	228	140	220	260	127	219	211	217	210	119	240	228	212	236	218	229	223	228	245	232	223	213	204	248	136	240	212	221	199	0	218	220	265
GCA_023683105	183	155	198	193	173	171	28	114	127	186	191	216	174	168	166	168	182	210	174	214	203	173	19	171	114	193	194	182	202	140	172	115	177	182	199	150	177	21	122	166	206	124	116	175	153	218	0	174	183
GCA_023735895	137	193	200	195	15	13	176	166	167	26	145	218	16	10	204	10	20	212	16	56	205	15	167	13	166	195	20	16	204	192	14	185	11	20	153	188	11	169	160	204	208	196	168	17	107	220	174	0	221
GCA_021597725	230	196	245	240	220	218	185	175	176	233	238	263	221	215	21	215	229	257	221	261	250	220	176	218	175	240	241	229	249	201	219	194	224	229	246	191	224	178	157	21	253	205	177	222	200	265	183	221	0
GCA_020682305	136	192	199	194	14	12	175	165	166	27	144	217	15	7	203	7	23	211	15	53	204	14	166	12	165	194	35	23	203	191	1	184	18	23	152	187	18	168	159	203	207	195	167	14	104	219	173	15	220
GCA_009362395	195	167	210	205	185	183	118	126	139	198	203	228	186	180	178	180	194	222	186	226	215	185	109	183	126	205	206	194	214	152	184	3	189	194	211	162	189	111	134	178	218	138	128	187	165	230	116	186	195
GCA_900077415	106	166	173	168	100	98	149	139	140	113	114	191	101	95	177	95	109	185	101	141	178	100	140	98	139	168	121	109	177	165	99	158	104	109	122	161	104	142	133	177	181	169	141	102	76	193	147	101	194
GCA_900557985	157	123	172	167	147	145	112	102	103	160	165	190	148	142	128	142	156	184	148	188	177	147	103	145	102	167	168	156	176	128	146	121	151	156	173	118	151	105	52	128	180	132	104	149	127	192	110	148	145
GCA_023735715	136	192	199	194	12	4	175	165	166	27	144	217	1	9	203	9	23	211	1	55	204	0	166	4	165	194	35	23	203	191	13	184	18	23	152	187	18	168	159	203	207	195	167	16	106	219	173	15	220
GCA_013340685	232	170	247	242	222	220	187	177	178	235	240	265	223	217	209	217	231	259	223	263	252	222	178	220	177	242	243	231	251	203	221	196	226	231	248	193	226	180	165	209	255	207	179	224	202	267	185	223	226
GCA_023735535	145	201	208	203	23	21	184	174	175	34	153	226	24	18	212	18	28	220	24	64	213	23	175	21	174	203	36	0	212	200	22	193	5	28	161	196	5	177	168	212	216	204	176	25	115	228	182	16	229
GCA_023735615	140	196	203	198	18	16	179	169	170	29	148	221	19	13	207	13	23	215	19	59	208	18	170	16	169	198	31	5	207	195	17	188	0	23	156	191	0	172	163	207	211	199	171	20	110	223	177	11	224
GCA_020702055	136	192	199	194	0	10	175	165	166	27	144	217	13	9	203	9	23	211	13	55	204	12	166	10	165	194	35	23	203	191	13	184	18	23	152	187	18	168	159	203	207	195	167	16	106	219	173	15	220
GCA_903936115	205	213	104	1	195	193	196	186	187	208	213	118	196	190	224	190	204	116	196	236	105	195	187	193	186	1	216	204	188	212	194	205	199	204	221	208	199	189	180	224	112	216	188	197	175	120	194	196	241
GCA_012562255	186	158	201	196	176	174	141	131	132	189	194	219	177	171	169	171	185	213	177	217	206	176	132	174	131	196	197	185	205	157	175	150	180	185	202	153	180	134	125	169	209	161	133	178	156	221	139	177	186
GCA_019448775	204	212	103	82	194	192	195	185	186	207	212	117	195	189	223	189	203	115	195	235	104	194	186	192	185	82	215	203	187	211	193	204	198	203	220	207	198	188	179	223	111	215	187	196	174	119	193	195	240
GCA_023711385	170	226	233	228	48	46	209	199	200	45	178	251	49	43	237	43	55	245	49	69	238	48	200	46	199	228	59	55	237	215	47	218	50	55	186	221	50	202	193	237	241	229	201	50	140	253	207	47	254
GCA_003964445	203	169	218	213	193	191	158	148	149	206	211	236	194	188	174	188	202	230	194	234	223	193	149	191	148	213	214	202	222	174	192	167	197	202	219	164	197	151	96	174	226	178	150	195	173	238	156	194	191
C210017	209	181	224	219	199	197	164	154	155	212	217	242	200	194	192	194	208	236	200	240	229	199	155	197	154	219	220	208	228	180	198	173	203	208	225	176	203	157	148	192	232	184	156	201	179	244	162	200	209
GCA_023749525	196	168	211	206	186	184	117	127	140	199	204	229	187	181	179	181	195	223	187	227	216	186	108	184	127	206	207	195	215	153	185	128	190	195	212	163	190	110	135	179	219	89	129	188	166	231	115	187	196
GCA_023711845	137	193	200	195	15	13	176	166	167	26	145	218	16	10	204	10	20	212	16	56	205	15	167	13	166	195	20	16	204	192	14	185	11	20	153	188	11	169	160	204	208	196	168	17	107	220	174	0	221
GCA_001011725	126	188	195	190	122	120	171	161	162	135	112	213	123	117	197	117	131	207	123	163	200	122	162	120	161	190	143	131	199	187	121	180	126	131	144	183	126	164	155	197	203	191	163	124	74	215	169	123	214
GCA_023711365	138	194	201	196	16	14	177	167	168	27	146	219	17	11	205	11	23	213	17	57	206	16	168	14	167	196	35	23	205	193	15	186	18	23	154	189	18	170	161	205	209	197	169	18	108	221	175	15	222
GCA_023736015	135	191	198	193	13	11	174	164	165	14	143	216	14	8	202	8	20	210	14	54	203	13	165	11	164	193	32	20	202	190	12	183	15	20	151	186	15	167	158	202	206	194	166	15	105	218	172	12	219
GCA_019449055	207	215	4	101	197	195	198	188	189	210	215	124	198	192	226	192	206	16	198	238	111	197	189	195	188	101	218	206	190	214	196	207	201	206	223	210	201	191	182	226	12	218	190	199	177	126	196	198	243
GCA_023686545	197	135	212	207	187	185	152	142	143	200	205	230	188	182	174	182	196	224	188	228	217	187	143	185	142	207	208	196	216	168	186	161	191	196	213	158	191	145	130	174	220	172	144	189	167	232	150	188	191
GCA_021595045	211	177	226	221	201	199	166	156	157	214	219	244	202	196	10	196	210	238	202	242	231	201	157	199	156	221	222	210	230	182	200	175	205	210	227	172	205	159	138	10	234	186	158	203	181	246	164	202	27
GCA_900076215	53	191	198	193	125	123	174	164	165	138	139	216	126	120	202	120	134	210	126	166	203	125	165	123	164	193	146	134	202	190	124	183	129	134	147	186	129	167	158	202	206	194	166	127	101	218	172	126	219
GCA_015684055	178	150	193	188	168	166	23	109	122	181	186	211	169	163	161	163	177	205	169	209	198	168	14	166	109	188	189	177	197	135	167	110	172	177	194	145	172	14	117	161	201	119	111	170	148	213	21	169	178
GCA_021595605	148	198	205	200	138	136	181	171	172	151	156	223	139	133	209	133	147	217	139	179	210	138	172	136	171	200	159	147	209	197	137	190	142	147	164	193	142	174	164	209	213	201	173	140	118	225	179	139	226
GCA_900078035	61	180	188	183	115	113	164	154	155	128	129	206	116	110	192	110	124	200	116	156	193	115	155	113	154	183	136	124	192	180	114	173	119	124	137	176	119	157	148	192	196	184	156	117	91	208	162	116	209
GCA_019449205	243	249	38	137	233	231	234	224	225	246	251	160	234	228	262	228	242	38	234	274	147	233	225	231	224	137	254	242	224	250	232	243	237	242	259	246	237	227	218	262	34	254	226	235	213	162	232	234	279
GCA_008120945	135	195	202	197	129	127	178	168	169	142	143	220	130	124	206	124	138	214	130	170	207	129	169	127	168	197	150	138	206	194	128	187	133	138	71	190	133	171	162	206	210	198	170	131	105	222	176	130	223
GCA_900075055	115	173	182	177	109	107	158	148	148	122	123	200	110	104	186	104	118	192	110	150	187	109	149	107	148	177	130	118	184	174	108	167	113	118	131	170	113	151	142	186	188	178	150	111	85	202	156	110	203
GCA_020681765	137	193	200	195	15	13	176	166	167	26	145	218	16	10	204	10	20	212	16	56	205	15	167	13	166	195	20	16	204	192	14	185	11	20	153	188	11	169	160	204	208	196	168	17	107	220	174	0	221
GCA_023712005	143	199	206	201	21	19	182	172	173	32	151	224	22	16	210	16	26	218	22	62	211	21	173	19	172	201	34	22	210	198	20	191	17	26	159	194	17	175	166	210	214	202	174	23	113	226	180	14	227
GCA_023711525	138	194	201	196	16	14	177	167	168	29	146	219	17	9	205	9	25	213	17	39	206	16	168	14	167	196	37	25	205	193	13	186	20	25	154	189	20	170	161	205	209	197	169	0	108	221	175	17	222
GCA_020682465	137	193	200	195	13	5	176	166	167	28	145	218	0	10	204	10	24	212	0	56	205	1	167	5	166	195	36	24	204	192	14	185	19	24	153	188	19	169	160	204	208	196	168	17	107	220	174	16	221
GCA_023711185	175	147	190	185	165	163	116	0	119	178	183	208	166	160	158	160	174	202	166	206	195	165	107	163	0	185	186	174	194	26	164	125	169	174	191	142	169	109	114	158	198	136	8	167	145	210	114	166	175
GCA_023735795	140	196	203	198	18	16	179	169	170	29	148	221	19	13	207	13	23	215	19	59	208	18	170	16	169	198	23	19	207	195	17	188	14	23	156	191	14	172	163	207	211	199	171	20	110	223	177	3	224
GCA_001053345	155	211	218	213	137	135	194	184	185	150	163	236	138	132	222	132	146	230	138	178	223	137	185	135	184	213	158	146	222	210	136	203	141	146	171	206	141	187	178	222	226	214	186	139	125	238	192	138	239
GCA_020681565	138	194	201	196	16	14	177	167	168	27	146	219	17	11	205	11	23	213	17	57	206	16	168	14	167	196	35	23	205	193	15	186	18	23	154	189	18	170	161	205	209	197	169	18	108	221	175	15	222
GCA_023735755	138	194	201	196	16	14	177	167	168	27	146	219	17	11	205	11	9	213	17	57	206	16	168	14	167	196	33	21	205	193	15	186	16	9	154	189	16	170	161	205	209	197	169	18	108	221	175	13	222
GCA_900558655	216	224	115	94	206	204	207	197	198	219	224	129	207	201	235	201	215	127	207	247	116	206	198	204	197	94	227	215	199	223	205	216	210	215	232	219	210	200	191	235	123	227	199	208	186	131	205	207	252
GCA_008640965	205	213	134	129	195	193	196	186	187	208	213	152	196	190	224	190	204	146	196	236	139	195	187	193	186	129	216	204	188	212	194	205	199	204	221	208	199	189	180	224	142	216	188	197	175	154	194	196	241
GCA_020681465	138	194	201	196	16	14	177	167	168	27	146	219	17	11	205	11	9	213	17	57	206	16	168	14	167	196	33	21	205	193	15	186	16	9	154	189	16	170	161	205	209	197	169	18	108	221	175	13	222
GCA_023711265	140	196	203	198	18	16	179	169	170	29	148	221	19	13	207	13	23	215	19	59	208	18	170	16	169	198	31	5	207	195	17	188	0	23	156	191	0	172	163	207	211	199	171	20	110	223	177	11	224
GCA_018441665	165	217	224	219	155	153	200	190	191	168	173	242	156	150	228	150	164	236	156	196	229	155	191	153	190	219	176	164	228	216	154	209	159	164	181	212	159	193	184	228	232	220	192	157	135	244	198	156	245
GCA_900075325	135	191	198	193	123	121	174	164	165	136	143	216	124	118	202	118	132	210	124	164	203	123	165	121	164	193	144	132	202	190	122	183	127	132	151	186	127	167	158	202	206	194	166	125	105	218	172	124	219
GCA_903936225	204	212	103	0	194	192	195	185	186	207	212	117	195	189	223	189	203	115	195	235	104	194	186	192	185	0	215	203	187	211	193	204	198	203	220	207	198	188	179	223	111	215	187	196	174	119	193	195	240
GCA_019537255	231	237	26	125	221	219	222	212	213	234	239	148	222	216	250	216	230	26	222	262	135	221	213	219	212	125	242	230	212	238	220	231	225	230	247	234	225	215	206	250	22	242	214	223	201	150	220	222	267
GCA_016633955	205	177	220	215	195	193	160	150	151	208	213	238	196	190	188	190	204	232	196	236	225	195	151	193	150	215	216	204	224	176	194	169	199	204	221	172	199	153	144	188	228	180	152	197	175	240	158	196	205
GCA_021596685	152	202	209	204	142	140	185	175	176	155	160	227	143	137	213	137	151	221	143	183	214	142	176	140	175	204	163	151	213	201	141	194	146	151	168	197	146	178	168	213	217	205	177	144	122	229	183	143	230
GCA_900077595	206	214	105	96	196	194	197	187	188	209	214	119	197	191	225	191	205	117	197	237	100	196	188	194	187	96	217	205	189	213	195	206	200	205	222	209	200	190	181	225	113	217	189	198	176	119	195	197	242
GCA_024138915	185	245	252	247	179	177	228	218	219	192	193	270	180	174	256	174	188	264	180	220	257	179	219	177	218	247	200	188	256	244	178	237	183	188	127	240	183	221	212	256	260	248	220	181	155	272	226	180	273
GCA_023762255	155	215	222	217	149	147	198	188	189	162	139	240	150	144	226	144	158	234	150	190	227	149	189	147	188	217	170	158	226	214	148	207	153	158	171	210	153	191	182	226	230	218	190	151	101	242	196	150	243
GCA_900557965	176	142	191	186	166	164	131	121	122	179	184	209	167	161	77	161	175	203	167	207	196	166	122	164	121	186	187	175	195	147	165	140	170	175	192	137	170	124	103	77	199	151	123	168	146	211	129	167	94
GCA_900075155	109	169	176	171	103	101	152	142	143	116	117	194	104	98	180	98	112	188	104	144	181	103	143	101	142	171	124	112	180	168	102	161	107	112	125	164	107	145	136	180	184	172	144	105	79	196	150	104	197
GCA_900559025	177	185	156	151	167	165	168	158	159	180	185	174	168	162	196	162	176	168	168	208	161	167	159	165	158	151	188	176	116	184	166	177	171	176	193	180	171	161	152	196	164	187	160	169	147	176	166	168	213
GCA_023711565	138	194	201	196	16	14	177	167	168	27	146	219	17	11	205	11	9	213	17	57	206	16	168	14	167	196	33	21	205	193	15	186	16	9	154	189	16	170	161	205	209	197	169	18	108	221	175	13	222
GCA_900559015	192	164	207	202	182	180	133	85	136	195	200	225	183	177	175	177	191	219	183	223	212	182	124	180	85	202	203	191	211	111	181	142	186	191	208	159	186	126	131	175	215	153	87	184	162	227	131	183	192
GCA_001524995	139	195	202	197	127	125	178	168	169	140	147	220	128	122	206	122	136	214	128	168	207	127	169	125	168	197	148	136	206	194	126	187	131	136	155	190	131	171	162	206	210	198	170	129	109	222	176	128	223
GCA_008640865	204	212	133	128	194	192	195	185	186	207	212	151	195	189	223	189	203	145	195	235	138	194	186	192	185	128	215	203	187	211	193	204	198	203	220	207	198	188	179	223	141	215	187	196	174	153	193	195	240
GCA_020682425	134	190	197	192	12	10	173	163	164	23	142	215	13	7	201	7	17	209	13	53	202	12	164	10	163	192	25	13	201	189	11	182	8	17	150	185	8	166	157	201	205	193	165	14	104	217	171	5	218
GCA_023711685	135	191	198	193	13	11	174	164	165	26	143	216	14	6	202	6	22	210	14	52	203	13	165	11	164	193	34	22	202	190	0	183	17	22	151	186	17	167	158	202	206	194	166	13	103	218	172	14	219
GCA_023735975	143	199	206	201	21	19	182	172	173	32	151	224	22	16	210	16	26	218	22	62	211	21	173	19	172	201	34	22	210	198	20	191	17	26	159	194	17	175	166	210	214	202	174	23	113	226	180	14	227
GCA_023735855	132	188	195	190	10	8	171	161	162	23	140	213	11	3	199	3	19	207	11	49	200	10	162	8	161	190	31	19	199	187	7	180	14	19	148	183	14	164	155	199	203	191	163	10	102	215	169	11	216
GCA_900077915	104	163	170	165	98	96	146	136	137	111	112	188	99	93	174	93	107	182	99	139	175	98	137	96	136	165	119	107	174	162	97	155	102	107	120	158	102	139	130	174	178	166	138	100	74	190	144	99	191
GCA_023711205	208	180	223	218	198	196	149	39	152	203	216	241	199	193	191	193	207	235	199	231	228	198	140	196	39	218	213	207	227	59	197	158	202	207	224	175	202	142	147	191	231	169	31	200	178	243	147	199	208
GCA_023735835	136	192	199	194	0	10	175	165	166	27	144	217	13	9	203	9	23	211	13	55	204	12	166	10	165	194	35	23	203	191	13	184	18	23	152	187	18	168	159	203	207	195	167	16	106	219	173	15	220
GCA_021369015	227	192	242	237	217	215	182	172	173	230	235	260	218	212	204	212	226	253	218	258	247	217	173	215	172	237	238	226	245	198	216	191	221	226	243	174	221	175	160	204	249	202	174	219	197	262	180	218	221
GCA_900558345	113	173	180	175	107	105	156	146	147	120	97	198	108	102	184	102	116	192	108	148	185	107	147	105	146	175	128	116	184	172	104	165	111	116	129	168	111	149	140	184	188	176	148	109	1	200	154	108	201
GCA_900076195	138	198	205	200	132	130	181	171	172	145	146	223	133	127	209	127	141	217	133	173	210	132	172	130	171	200	153	141	209	197	131	190	136	141	154	193	136	174	165	209	213	201	173	134	108	225	179	133	226
GCA_008931645	161	217	224	219	149	147	200	190	191	162	169	242	150	144	228	144	158	236	150	190	229	149	191	147	190	219	170	158	228	216	148	209	153	158	177	212	153	193	184	228	232	220	192	151	131	244	198	150	245
GCA_023711905	167	223	230	225	45	43	206	196	197	52	175	248	46	40	234	40	50	242	46	76	235	45	197	43	196	225	48	32	234	216	44	215	27	50	183	218	27	199	190	234	238	226	198	47	137	250	204	38	251
GCA_015684155	178	150	193	188	168	166	11	109	122	181	186	211	169	163	161	163	177	205	169	209	198	168	2	166	109	188	189	177	197	135	167	110	172	177	194	145	172	16	117	161	201	119	111	170	148	213	21	169	178
GCA_023712085	135	191	198	193	13	11	174	164	165	14	143	216	14	8	202	8	20	210	14	54	203	13	165	11	164	193	32	20	202	190	12	183	15	20	151	186	15	167	158	202	206	194	166	15	105	218	172	12	219
GCA_023735775	134	190	197	192	12	10	173	163	164	23	142	215	13	7	201	7	17	209	13	53	202	12	164	10	163	192	25	13	201	189	11	182	8	17	150	185	8	166	157	201	205	193	165	14	104	217	171	5	218
GCA_016633525	171	143	186	181	161	159	94	102	115	174	179	204	162	156	154	156	170	198	162	202	191	161	85	159	102	181	182	170	190	128	160	83	165	170	187	138	165	87	110	154	194	114	104	163	141	206	92	162	171
GCA_023711345	141	197	204	199	19	17	180	170	171	30	149	222	20	14	208	14	24	216	20	60	209	19	171	17	170	199	32	6	208	196	18	189	1	24	157	192	1	173	164	208	212	200	172	21	111	224	178	12	225
GCA_900076315	201	173	216	211	191	189	142	100	145	204	209	234	192	186	184	186	200	228	192	232	221	191	133	189	100	211	212	200	220	126	190	151	195	200	217	168	195	135	140	184	224	162	102	193	171	236	140	192	201
GCA_000956655	247	253	146	137	237	235	238	228	229	250	255	160	238	232	266	232	246	156	238	278	141	237	229	235	228	137	258	246	228	254	236	247	241	246	263	250	241	231	222	266	152	258	230	239	217	160	236	238	283
GCA_900075675	174	146	189	184	164	162	129	119	120	177	182	207	165	159	157	159	173	201	165	205	194	164	120	162	119	184	185	173	193	145	163	138	168	173	190	141	168	122	113	157	197	149	121	166	144	209	127	165	174
GCA_023711405	138	194	201	196	16	14	177	167	168	27	146	219	17	11	205	11	23	213	17	57	206	16	168	14	167	196	35	23	205	193	15	186	18	23	154	189	18	170	161	205	209	197	169	18	108	221	175	15	222
GCA_008120965	136	196	203	198	130	128	179	169	170	143	144	221	131	125	207	125	139	215	131	171	208	130	170	128	169	198	151	139	207	195	129	188	134	139	72	191	134	172	163	207	211	199	171	132	106	223	177	131	224
GCA_905330285	151	203	210	205	141	139	186	176	176	154	159	228	142	136	214	136	150	222	142	182	215	141	177	139	176	205	162	150	214	202	140	195	145	150	167	198	145	179	170	214	218	206	178	143	121	230	184	142	231
GCA_023711105	175	147	190	185	165	163	116	0	119	178	183	208	166	160	158	160	174	202	166	206	195	165	107	163	0	185	186	174	194	26	164	125	169	174	191	142	169	109	114	158	198	136	8	167	145	210	114	166	175
GCA_023735995	142	198	205	200	18	8	181	171	172	33	150	223	13	15	209	15	29	217	13	61	210	12	172	8	171	200	41	29	209	197	19	190	24	29	158	193	24	174	165	209	213	201	173	22	112	225	179	21	226
GCA_900558225	166	138	180	176	156	154	121	111	112	169	174	199	157	151	149	151	165	192	157	197	186	156	112	154	111	176	177	165	185	137	155	130	160	165	182	133	160	114	105	149	188	141	113	158	136	201	119	157	166
GCA_900558985	191	163	206	201	181	179	132	84	135	194	199	224	182	176	174	176	190	218	182	222	211	181	123	179	84	201	202	190	210	110	180	141	185	190	207	158	185	125	130	174	214	152	86	183	161	226	130	182	191
GCA_021594925	218	184	233	228	208	206	173	163	164	221	226	251	209	203	9	203	217	245	209	249	238	208	164	206	163	228	229	217	237	189	207	182	212	217	234	179	212	166	145	9	241	193	165	210	188	253	171	209	26
GCA_021599525	213	179	228	223	203	201	168	158	159	216	221	246	204	198	0	198	212	240	204	244	233	203	159	201	158	223	224	212	232	184	202	177	207	212	229	174	207	161	140	4	236	188	160	205	183	248	166	204	21
GCA_905232495	193	159	208	203	183	181	148	138	139	196	201	226	184	178	170	178	192	220	184	224	213	183	139	181	138	203	204	192	212	164	182	157	187	192	209	14	187	141	126	170	216	166	140	185	163	228	146	184	187
GCA_023749505	196	168	211	206	186	184	117	127	140	199	204	229	187	181	179	181	195	223	187	227	216	186	108	184	127	206	207	195	215	153	185	128	190	195	212	163	190	110	135	179	219	89	129	188	166	231	115	187	196
GCA_021595025	156	206	213	208	146	144	189	179	180	159	164	231	147	141	217	141	155	225	147	187	218	146	180	144	179	208	167	155	217	205	145	198	150	155	172	201	150	182	172	217	221	209	181	148	126	233	187	147	234
GCA_023711765	132	188	195	190	10	8	171	161	162	23	140	213	11	3	199	3	19	207	11	49	200	10	162	8	161	190	31	19	199	187	7	180	14	19	148	183	14	164	155	199	203	191	163	10	102	215	169	11	216
GCA_905330795	192	158	207	202	182	180	147	137	138	195	200	225	183	177	169	177	191	219	183	223	212	182	138	180	137	202	203	191	211	163	181	156	186	191	208	13	186	140	125	169	215	167	139	184	162	227	145	183	186
GCA_023735735	138	194	201	196	16	14	177	167	168	29	146	219	17	9	205	9	25	213	17	39	206	16	168	14	167	196	37	25	205	193	13	186	20	25	154	189	20	170	161	205	209	197	169	0	108	221	175	17	222
GCA_900074995	164	136	179	174	154	152	119	109	110	167	172	197	155	149	147	149	163	191	155	195	184	154	110	152	109	174	175	163	181	135	153	128	158	163	180	131	158	112	103	147	187	139	111	156	134	199	117	155	164
GCA_900077255	139	199	206	201	133	131	182	172	173	146	127	224	134	128	210	128	142	218	134	174	211	133	173	131	172	201	154	142	209	198	132	191	137	142	155	194	137	175	166	210	214	202	174	135	89	226	180	134	227
GCA_900077825	206	214	105	96	196	194	197	187	188	209	214	119	197	191	225	191	205	117	197	237	100	196	188	194	187	96	217	205	189	213	195	206	200	205	222	209	200	190	181	225	113	217	189	198	176	119	195	197	242
GCA_900077435	111	171	178	173	105	103	154	144	145	118	119	196	106	100	182	100	114	190	106	146	183	105	145	103	144	173	126	114	182	170	104	163	109	114	127	166	109	147	138	182	186	174	146	107	81	198	152	106	199
GCA_000692315	213	184	228	223	203	201	168	158	159	216	221	246	204	198	196	198	212	239	204	244	233	203	159	201	158	223	224	212	231	184	202	177	207	212	229	180	207	161	152	196	235	188	160	205	183	248	166	204	213
GCA_002174155	165	217	224	219	155	153	200	190	191	168	173	242	156	150	228	150	164	236	156	196	229	155	191	153	190	219	176	164	228	216	154	209	159	164	181	212	159	193	184	228	232	220	192	157	135	244	198	156	245
GCA_008640935	205	213	134	129	195	193	196	186	187	208	213	152	196	190	224	190	204	146	196	236	139	195	187	193	186	129	216	204	188	212	194	205	199	204	221	208	199	189	180	224	142	216	188	197	175	154	194	196	241
GCA_008640825	206	214	135	130	196	194	197	187	188	209	214	153	197	191	225	191	205	147	197	237	140	196	188	194	187	130	217	205	189	213	195	206	200	205	222	209	200	190	181	225	143	217	189	198	176	155	195	197	242
GCA_900075115	206	6	221	216	196	194	161	151	152	209	214	239	197	191	183	191	205	231	197	237	226	196	152	194	151	216	217	205	223	177	195	170	200	205	222	167	200	154	139	183	227	181	153	198	176	241	159	197	200
GCA_023803735	151	207	214	209	139	137	190	180	181	152	159	232	140	134	218	134	148	226	140	180	219	139	181	137	180	209	160	148	218	206	138	199	143	148	167	202	143	183	174	218	222	210	182	141	121	234	188	140	235
GCA_023711225	177	149	192	187	167	165	118	8	121	180	185	210	168	162	160	162	176	204	168	208	197	167	109	165	8	187	188	176	196	34	166	127	171	176	193	144	171	111	116	160	200	138	0	169	147	212	116	168	177
GCA_023711925	149	205	212	207	27	25	188	178	179	38	157	230	28	22	216	22	32	224	28	68	217	27	179	25	178	207	40	14	216	204	26	197	9	32	165	200	9	181	172	216	220	208	180	29	119	232	186	20	233
GCA_900558555	52	190	197	192	124	122	173	163	164	137	138	215	125	119	201	119	133	209	125	165	202	124	164	122	163	192	145	133	201	189	123	182	128	133	146	185	128	166	157	201	205	193	165	126	100	217	171	125	218
GCA_905232485	191	157	206	201	181	179	146	136	137	194	199	224	182	176	168	176	190	218	182	222	211	181	137	179	136	201	202	190	210	162	180	155	185	190	207	12	185	139	124	168	214	166	138	183	161	226	144	182	185
GCA_001631455	247	255	146	137	237	235	238	228	229	250	255	160	238	232	266	232	246	158	238	278	147	237	229	235	228	137	258	246	230	254	236	247	241	246	263	250	241	231	222	266	154	258	230	239	217	162	236	238	283
GCA_023711645	140	196	203	198	18	16	179	169	170	29	148	221	19	13	207	13	23	215	19	59	208	18	170	16	169	198	23	19	207	195	17	188	14	23	156	191	14	172	163	207	211	199	171	20	110	223	177	3	224
GCA_900558435	115	171	178	173	105	103	154	144	145	118	123	196	106	100	182	100	114	190	106	146	183	105	145	103	144	173	126	114	182	170	104	163	109	114	131	166	109	147	138	182	186	174	146	107	85	198	152	106	199
GCA_003401035	149	205	212	207	137	135	188	178	179	150	157	230	138	132	216	132	146	224	138	178	217	137	179	135	178	207	158	146	216	204	136	197	141	146	165	200	141	181	172	216	220	208	180	139	119	232	186	138	233
GCA_019449135	208	216	5	102	198	196	199	189	190	211	216	125	199	193	227	193	207	17	199	239	112	198	190	196	189	102	219	207	191	215	197	208	202	207	224	211	202	192	183	227	13	219	191	200	178	127	197	199	244
GCA_900558425	170	108	185	180	160	158	125	115	116	173	178	203	161	155	147	155	169	197	161	201	190	160	116	158	115	180	181	169	189	141	159	134	164	169	186	131	164	118	103	147	193	145	117	162	140	205	123	161	164
GCA_023603205	186	158	201	196	176	174	31	117	130	189	194	219	177	171	169	171	185	213	177	217	206	176	22	174	117	196	197	185	205	143	175	118	180	185	202	153	180	24	125	169	209	127	119	178	156	221	29	177	186
GCA_016905665	236	244	135	126	226	224	227	217	218	239	244	9	227	221	255	221	235	147	227	267	136	226	218	224	217	126	247	235	219	243	225	236	230	235	252	239	230	220	211	255	143	247	219	228	206	151	225	227	272
GCA_900076965	206	214	105	96	196	194	197	187	188	209	214	119	197	191	225	191	205	117	197	237	100	196	188	194	187	96	217	205	189	213	195	206	200	205	222	209	200	190	181	225	113	217	189	198	176	119	195	197	242
GCA_900077445	108	168	175	170	102	100	151	141	142	115	116	193	103	97	179	97	111	187	103	143	180	102	142	100	141	170	123	111	179	167	101	160	106	111	124	163	106	144	135	179	183	171	143	104	78	195	149	103	196
GCA_900559045	192	164	207	202	182	180	133	85	136	195	200	225	183	177	175	177	191	219	183	223	212	182	124	180	85	202	203	191	211	111	181	142	186	191	208	159	186	126	131	175	215	153	87	184	162	227	131	183	192
GCA_019448645	206	214	3	100	196	194	197	187	188	209	214	123	197	191	225	191	205	15	197	237	110	196	188	194	187	100	217	205	189	213	195	206	200	205	222	209	200	190	181	225	11	217	189	198	176	125	195	197	242
GCA_023711605	134	190	197	192	12	10	173	163	164	23	142	215	13	7	201	7	17	209	13	53	202	12	164	10	163	192	25	13	201	189	11	182	8	17	150	185	8	166	157	201	205	193	165	14	104	217	171	5	218
GCA_900078095	242	250	151	146	232	230	233	223	224	245	250	169	233	227	261	227	241	163	233	273	156	232	224	230	223	146	253	241	225	249	231	242	236	241	258	245	236	226	217	261	159	253	225	234	212	171	231	233	278
GCA_900076705	147	117	162	157	137	135	102	92	93	150	155	180	138	132	130	132	146	172	138	178	167	137	93	135	92	157	158	146	164	118	136	111	141	146	163	114	141	95	86	130	168	122	94	139	117	182	100	138	147
GCF_019537335	214	220	9	108	204	202	205	195	196	217	222	131	205	199	233	199	213	9	205	245	118	204	196	202	195	108	225	213	195	221	203	214	208	213	230	217	208	198	189	233	5	225	197	206	184	133	203	205	250
GCA_023711325	173	229	236	231	51	49	212	202	203	54	181	254	52	46	240	46	56	248	52	76	241	51	203	49	202	231	58	38	240	216	50	221	33	56	189	224	33	205	196	240	244	232	204	53	143	256	210	44	257
GCA_015137995	163	219	226	221	151	149	202	192	193	164	171	244	152	146	230	146	160	238	152	192	231	151	193	149	192	221	172	160	230	218	150	211	155	160	179	214	155	195	186	230	234	222	194	153	133	246	200	152	247
GCA_000534395	143	195	202	197	133	131	178	168	169	146	151	220	134	128	206	128	142	214	134	174	207	133	169	131	168	197	154	142	206	194	132	187	137	142	159	190	137	171	162	206	210	198	170	135	113	222	176	134	223
GCA_023712045	142	198	205	200	18	8	181	171	172	33	150	223	13	15	209	15	29	217	13	61	210	12	172	8	171	200	41	29	209	197	19	190	24	29	158	193	24	174	165	209	213	201	173	22	112	225	179	21	226
GCA_023735935	149	205	212	207	27	25	188	178	179	38	157	230	28	22	216	22	32	224	28	68	217	27	179	25	178	207	40	14	216	204	26	197	9	32	165	200	9	181	172	216	220	208	180	29	119	232	186	20	233
GCA_016905705	228	236	127	118	218	216	219	209	210	231	236	1	219	213	247	213	227	139	219	259	128	218	210	216	209	118	239	227	211	235	217	228	222	227	244	231	222	212	203	247	135	239	211	220	198	143	217	219	264
[truncated: 130 more columns]
